# Supplementary material for: Large-Scale Biomedical Relation Extraction Across Diverse Relation Types: Model Development and Usability Study on COVID-19
Source: J Med Internet Res. 2023 Sep 20;25:e48115. doi: 10.2196/48115 (PMC10551783; doi:10.2196/48115)
Supplement: Multimedia Appendix 9 [file jmir_v25i1e48115_app9.xlsx]

## Sheet: table
Multimedia Appendix 1. All relation types and example sentences.
Relation type	Sentence
not_a_relation	prolonged fasting hypoglycemia due to $insulin antibodies$ in patient with non-insulin-dependent diabetes mellitus : effect of insulin withdrawal on insulin-#antibody#-binding kinetics .
active_metabolites_of	a 3-fold increase in the ratio of $morphine$ concentration ( formed from codeine ) to the amount of #codeine# metabolized was observed in the presence of ethanol as compared to control cells .
anatomic_structure_has_location	the relation of firing rate of eye-position units with eccentricity of the $eyes$ in #orbit# was analyzed .
anatomic_structure_is_physical_part_of	$ribosomes$ were isolated from germinated spores ( germlings ) of aspergillus fumigatus and electron microscopy was used to determine qualitatively the extent of #cellular# contamination .
anatomy_originated_from_biological_process	the titers of over 90 sequences isolated by cdna cloning of $oocyte$ poly ( a ) +rna were examined during #oogenesis# in xenopus laevis .
associated_with_malfunction_of_gene_product	$haemophilia b$ caused by a point mutation in a donor splice junction of the #human# factor ix gene .
biological_process_has_associated_location	biochemical evidence indicates that i does not block $dna synthesis$ in leukemic cells in vitro , but significantly enhances the dna-blocking effect of cyclophosphane in the same #cells# in vivo .
biological_process_has_initiator_chemical_or_drug	$cell-mediated immunity$ was examined using 4 recall #antigens# in 102 critically ill surgical patients treated in an icu .
biological_process_has_initiator_process	spontaneous uterine rupture in the second trimester of $pregnancy$ with twins following a previous #re-fertilization# is very rare .
biological_process_has_result_anatomy	$vascularisation$ of the meniscus was studied in 12 cadaver knees after latex injection of #vessels# .
biological_process_has_result_biological_process	$dna damage$ was assessed by autoradiographical measurement of #unscheduled dna synthesis# ( uds ) following uvb exposure before and after treatment .
biological_process_has_result_chemical_or_drug	these results suggest that on re-feeding after starvation in the rat , hepatic glycogen deposition could be initially the result of continued $gluconeogenesis$ , even after the ingestion of #glucose# .
biological_process_involves_gene_product	abnormal $t-lymphocyte proliferation$ and cytotoxic responses induced by a neonatal injection of hydrocortisone : normalization by #interleukin-2# addition .
biological_process_is_part_of_process	after a shift from 30 degrees c to 42 degrees c , both the level of sigma 32 and $transcription initiation$ at heat shock promoters transiently increase , indicating that heat shock #gene expression# is regulated by changes in the concentration of sigma 32 .
biological_process_results_from_biological_process	studies with an in vitro $transcription$ assay indicate that stimulation of the alpha 1-adrenergic receptor leads to a distinctive temporal sequence of #transcriptional activation# .
biomarker_type_includes_gene_product	the main $tumor markers$ used in breast and gynaecological neoplasias are reviewed with their individual characteristics : carcino-embryonic antigen ( cea ) , #alpha-fetoprotein# ( afp ) , chorionic gonadotropin hormone ( cgh ) , ca 125 , ca 15.3 and squamous cell carcinoma antigen ( scc ) .
cdrh_parent_of	the rem state is characterized by the desynchronized homeostasis resulting from the $hypoxia$ ( hypoxemia and possible localized #anoxia# ) which alerts the organism .
chemical_or_drug_affects_gene_product	$alpha-difluoromethyl ornithine$ ( dfmo ) irreversibly inhibits #ornithine# decarboxylase ( odc ) , an essential enzyme for the synthesis of polyamines , and results in decreased biosynthesis of putrescine and spermidine , factors necessary for cellular multiplication .
chemical_or_drug_initiates_biological_process	this suggests that lps induces autoantibodies to those $antigens$ that have already initiated an #immune response# .
chemical_or_drug_is_product_of_biological_process	this finding suggests that in severely hyperglycaemic animals in which hepatic $glucose$ production is likely to be strikingly elevated , an excessive rate of transport of alanine from muscle to the liver might contribute to the accelerated rate of #gluconeogenesis# .
chemical_structure_of	$penicillin$ concentrations in blood and spinal fluid after a single intramuscular injection of #penicillin g benzathine# .
chemotherapy_regimen_has_component	the first-generation combination regimen , $cvp$ , also known as cop ( #cyclophosphamide# , vincristine , prednisone ) , produced maximum long-term survivals in considerably less than 20 % of patients .
completely_excised_anatomy_has_procedure	when limb salvage is precluded by extensive $pedal$ necrosis or end-stage arterial disease , profundaplasty may provide effective perfusion of the knee joint so that a more functional #below-knee amputation# may be performed .
complex_has_physical_part	this $cd3 complex$ which is composed of at lease four chains ( cd3 gamma , cd3 delta , cd3 epsilon , and #cd3 zeta# ) is thought to be responsible for the transduction of antigen-binding signal through the cell membrane to facilitate the appropriate t cell function .
concept_in_subset	$data$ collected in the alcohol supplement and core 1983 #national health interview# survey were used to examine associations between alcoholic beverage consumption and hospitalization .
conceptual_part_of	yet $california$ has already manned a medical arsenal that is second to none in the #united states# .
contraindicated_with_disease	$propafenone$ needs to be employed with caution in patients with #congestive heart failure# or evidence of conduction system disease .
contraindicating_class_of	the difference in disposition of $quinidine$ ( qd ) and its diastereomer #quinine# ( qn ) after intravenous administration was examined in rats at doses ranging from 5 to 20 mg/kg .
disease_excludes_normal_cell_origin	virtually every marrow from patients with myeloma and $macroglobulinemia$ contained #plasma cells# with disparity between the nuclear maturation and cytoplasmic differentiation .
disease_excludes_primary_anatomic_site	dose localization with helium ions has achieved excellent results for $pituitary tumors$ , tumors adjacent to the #spinal cord# , and ocular melanomas .
disease_has_abnormal_cell	$colorectal carcinomas$ displayed a strong and direct binding of pna to apical cell membranes of #carcinomatous cells# and intraluminal secretions .
disease_has_associated_anatomic_site	the transport of hdl2 to the liver lipase site may also be affected and hdl3 production reduced due to $malabsorption$ in the #intestine# .
disease_has_associated_disease	the presence of large numbers of sezary cells indicates that $pagetoid reticulosis$ is a cutaneous t-cell lymphoma closely related to #mycosis fungoides# .
disease_has_associated_gene	autosomal dominant $osteogenesis imperfecta$ is caused by mutations in the col1a2 and #col1a1 genes# of type i collagen .
disease_has_finding	he had family history of $neurofibromatosis$ , and examination showed #cafe au lait spots# over the body .
disease_has_metastatic_anatomic_site	the poor sensitivity of ct ( 40 % ) in detecting $lymph node metastases$ reduces its value for staging #lymph nodes# .
disease_has_normal_cell_origin	only the carcinoid , $multiple myeloma$ , leiomyosarcoma cell lines , and normal #lymphocytes# were destroyed by the treatment .
disease_has_normal_tissue_origin	the malignant mesenchymal component was morphologically similar to $malignant fibrous histiocytoma$ of the #soft tissue# .
disease_has_primary_anatomic_site	$hepatic angiosarcoma$ is a malignant endothelial cell proliferation , beginning in the hepatic sinusoids , eventually filling the #vascular structures# , and often progressing to tumorous vascular masses .
disease_may_have_associated_disease	$barrett esophagus$ as an extension of severe #esophagitis# : analysis of radiologic signs in 29 cases .
disease_may_have_finding	it is a reasonable goal to avoid allowing $bone metastasis$ to progress to #pathological fracture# .
excised_anatomy_has_procedure	all tumors were confined to the $ovary$ at the initial operation and most of them were treated by a hysterectomy and #bilateral salpingo-oophorectomy# .
gene_associated_with_disease	we have cloned and sequenced an $adenosine deaminase$ ( ada ) gene from a patient with #severe combined immunodeficiency# ( scid ) caused by inherited ada deficiency .
gene_encodes_gene_product	hormonal regulation of messenger ribonucleic acids for $p450scc$ ( #cholesterol# side-chain cleavage enzyme ) and p450c17 ( 17 alpha-hydroxylase/17,20-lyase ) in cultured human fetal adrenal cells .
gene_found_in_organism	the ability of the two forms of interleukin-1 , il-1 alpha and il-1 beta , to induce $il-1 beta gene$ expression in #human skin fibroblasts# was studied in vitro , using northern blot hybridization .
gene_mapped_to_disease	translocated $c-myc oncogene$ of #burkitt lymphoma# is transcribed in plasma cells and repressed in lymphoblastoid cells .
gene_plays_role_in_process	in ced-3 or $ced-4$ mutants , such cells instead survive and differentiate , adopting fates that in the wild type and associated with other cells . ced-3 and ced-4 mutants appear grossly normal in morphology and behavior , indicating that #programmed cell death# is not an essential aspect of nematode development .
gene_product_affected_by_chemical_or_drug	these effects of $ada$ depended on its enzymatic activity as they could be blocked by preincubation with #dcf# .
gene_product_encoded_by_gene	northern blotting analysis of total rna from htb9 cells using $gm-csf$ cdna as a probe demonstrated abundant expression of the #gm-csf gene# .
gene_product_expressed_in_tissue	possible role of dopamine and noradrenaline in the regulation of $prolactin$ secretion from an ectopic #anterior pituitary gland# in female rats .
gene_product_has_associated_anatomy	in early experiments $ah receptor$ appeared to be localized in cytosol when in its unoccupied state and it was thought that the receptor translocated into #nuclei# only when occupied by its ligands .
gene_product_has_biochemical_function	$apolipoprotein e$ ( apoe ) is associated with plasma lipoproteins and is important in modulating the catabolism of remnants of triglyceride-rich #lipoproteins# .
gene_product_has_chemical_classification	$interleukin 1 beta$ ( il-1 beta ) , one of two different polypeptide hormones with #interleukin 1# ( il-1 ) biological activity , produced by activated human monocytes , is a 17.5-kda protein .
gene_product_has_organism_source	experiments have been carried out to characterize the influence of the positive inotropic trace element vanadium ( used as na3vo4 ) on $beta-adrenergic receptor$ coupled adenylate cyclase activity from #human myocardium# .
gene_product_has_structural_domain_or_motif	the primary $protein$ sequence of the 20-kd cabp and its predicted secondary structure suggests that the protein is likely to contain four homologous #calcium-binding domains# that conform to the helix-loop-helix ( or ef hand ) structure found in calmodulin and related calcium-modulated proteins .
gene_product_is_biomarker_of	we determined the clinical significance of simultaneous measurement of these markers , especially , the additional measurement of pa or $gamma-sm$ to pap in #prostatic carcinoma# .
gene_product_is_physical_part_of	an example is anti-sm sera , which recognize proteins associated with $small nuclear rna$ molecules [ #small nuclear ribonucleoprotein# ( snrnp ) particles ] .
gene_product_malfunction_associated_with_disease	the effects of $beta adrenoceptor$ blockade with propranolol or pindolol on serum total cholesterol , low density lipoprotein cholesterol ( ldl ) , high density lipoprotein cholesterol ( hdl ) , and its subfractions hdl2 and hdl3 , serum triglyceride , and intralipid clearance were studied in 17 normolipidaemic , non-diabetic patients with #hypertension# or angina pectoris .
gene_product_plays_role_in_biological_process	thus , the onset of $pcna$ expression is a phase in cell proliferation that follows transferrin receptor expression but preceded #dna synthesis# .
has_active_metabolites	the effects of chlordiazepoxide , $diazepam$ and #oxazepam# on the lethal toxicity and metabolic activation of ifosfamide were investigated in mice .
has_cdrh_parent	$purulent discharge$ caused by an abscess requires #drainage# and a biopsy of the abscess wall .
has_chemical_structure	cleavage of $apolipoprotein-glutamine-i$ with cyanogen bromide yields four fragments with 94 , 90 , 36 , and 25 #amino acids# .
has_conceptual_part	new trends in drug use in the $united states of america$ have usually started in populations of young users in #california# .
has_contraindicated_drug	renal dysfunction and $hypertension$ in patients receiving #cyclosporine# continue to be long-term concerns and may add to the morbidity and mortality of patients treated with this immunosuppressive regimen .
has_contraindicating_class	the effect of $triamterene$ on urinary excretion of prostaglandin e was studied , and the results were compared with those obtained with #spironolactone# .
has_free_acid_or_base_form	we conclude that the diamox response ( a decrease of the ocular standing potential induced by an intravenous $sodium$ acetazolamide ) may be triggered by effects of #acetazolamide# on the apical side of the rpe and generated mainly by a hyperpolarization of the basal membrane of the rpe cell .
has_ingredient	l-amp-pcp would appear to be a useful $atp$ analogue , as it is potent and resistant to degradation , and its potential breakdown product , #l-adenosine# , is inactive .
has_mechanism_of_action	cimetidine , ranitidine and $famotidine$ are competitive antagonists , while the long-acting #h2-receptor antagonists# , e.g . loxtidine and lamitidine , are insurmountable h2-receptor blockers .
has_nichd_parent	$ultrasonography$ using a method of sectional and contact scanning is a valuable #method# of diagnosis of metastatic liver involvement in colon cancer .
has_physical_part_of_anatomic_structure	the $cytoplasm$ of the carcinoma cells appeared to be watery-clear by light microscopy , however , electron microscopy revealed abundant amorphous substances in their #cytoplasmic matrix# .
has_physiologic_effect	the higher doses of $terbutaline$ and aminophylline alone produced comparable #bronchodilation# and similarly frequent adverse side effects ;
has_salt_form	effect of the $morantel$ sustained-release bolus , used during one grazing season , on the sensitivity of ostertagia and cooperia to #morantel tartrate# in calves .
has_therapeutic_class	these results suggest that the hydroxy metabolite of $metronidazole$ may contribute significantly to the #antimicrobial# effect of the parent drug in g. vaginalis-associated infections .
has_tradename	in an open study of 4-weeks duration , both an oral liquid concentrate formulation of $loxapine$ hydrochloride ( loxitane c ) and capsules of loxapine succinate ( #loxitane# ) were administered to 11 acutely disturbed schizophrenic patients .
induced_by	the authors report five cases of $mydriasis$ induced by the use of transdermal #scopolamine# delivery systems .
induces	reversal of $scopolamine$-induced #amnesia# and alterations in energy metabolism by the nootropic piracetam : implications regarding identification of brain structures involved in consolidation of memory traces .
ingredient_of	twenty-seven patients with idiopathic parkinson 's disease completed a double-blind crossover trial which compared enteric-coated $levodopa$ ( prodopa ) with #levodopa-carbidopa# combination ( sinemet ) .
is_abnormal_cell_of_disease	[ sinus injuries caused by $giant cells$ : giant cell granuloma and #giant cell tumor# coexisting with paget 's disease of the cranium ] .
is_associated_anatomic_site_of	the $lung$ content of both endogenous 5-ht and a tracer dose of 5- [ 3h ] ht paralleled the time course of the development and resolution of the #pulmonary edema# .
is_associated_anatomy_of_gene_product	the results presented here suggest that a rise in the intracellular concentration of free calcium is neither necessary nor sufficient for the stimulated increase in $cytoskeletal$-associated #actin# .
is_associated_disease_of	a 3 year old boy who had acquired $hiv infection$ transplacentally developed the classical features of #aids encephalopathy# , spastic diplegia and expressive aphasia .
is_biochemical_function_of_gene_product	the id cross-reactivities of these $antibodies$ with #ig products# of normal and abnormal b cells were examined by immunofluorescence and immunochemical methods .
is_chemical_classification_of_gene_product	a set of specific $glycoproteins$ , the #colony-stimulating factors# , has been identified as regulating granulocyte and macrophage production and function .
is_component_of_chemotherapy_regimen	$selenium$ concentrations in feeds and effects of treating pregnant holstein cows with selenium and #vitamin e# on blood selenium values and reproductive performance .
is_finding_of_disease	the syndrome of $hypertension$ , hyperreninemia and secondary aldosteronism associated with renal #juxtaglomerular cell tumor# ( primary reninism ) .
is_location_of_anatomic_structure	a migratory third molar erupting into the lower border of $orbit$ causing blindness in the #left eye# .
is_location_of_biological_process	twenty-one of 23 ( 91.3 % ) type a and 75 of 103 ( 72.8 % ) type c embryos had $cells$ in #metaphase# .
is_marked_by_gene_product	[ clinical study of tumor markers in $prostatic carcinoma$ -- an investigation on the simultaneous measurement of prostatic acid phosphatase ( pap ) , prostatic antigen ( pa ) and #gamma-seminoprotein# ( gamma-sm ) ] .
is_metastatic_anatomic_site_of_disease	independent primary cancers of the head and neck and of the $lung$ may be confused with #lung metastases# from a head and neck tumor .
is_normal_cell_origin_of_disease	$b-cell$ colonies have been obtained in all cases tested , i.e. , 7/7 cases with #chronic lymphocytic leukaemia# , 7/7 cases with non-hodgkin 's lymphoma , 5/5 cases with hairy cell leukaemia and 7/7 normal b-cell suspensions , obtained from blood ( x 3 ) , bone marrow ( x 2 ) and spleen ( x 2 ) .
is_normal_tissue_origin_of_disease	the $lymphoid tissues$ from patients with #infectious mononucleosis# or , less frequently , with other reactive conditions may contain reed-sternberg ( rs ) -like cells .
is_not_normal_cell_origin_of_disease	the glands were lined by a variety of mullerian $epithelial cell$ types , and the stromal element resembled #endometrial stromal sarcoma# .
is_not_primary_anatomic_site_of_disease	pneumonia , $bone$ and joint infections , and #cellulitis# in patients less than four years of age ;
is_organism_source_of_gene_product	human and rat left $ventricles$ contain both beta 1 and #beta 2 adrenergic# receptors with similar affinities .
is_physiologic_effect_of_chemical_or_drug	a study was conducted to explore the $regulation of expression$ of the genes for cellular retinoic acid-binding protein ( crabp ) and cellular retinol-binding protein ( crbp ) in p19 cells induced to differentiate by #ra# .
is_primary_anatomic_site_of_disease	these values were compared with those for binding to hyperplastic $parathyroid$ tissue obtained from six patients who had received renal transplants and for binding to parathyroid adenomas removed from five patients who had primary #hyperparathyroidism# .
is_structural_domain_or_motif_of_gene_product	$kringles$ 1 and 4 from human #plasminogen# are polypeptide domains of mr approximately equal to 10000 each of which can be isolated by proteolysis of the zymogen .
may_be_associated_disease_of_disease	$malignant schwannoma$ usually is associated with #neurofibromatosis# and has a poor prognosis , spreading along the nerve of origin or by blood stream .
may_be_diagnosed_by	in 37 patients with suspected $vasospastic angina$ diagnostic #ergonovine# testing was used as a method of analysing the efficacy of sublingual isdn in comparison with sublingual and intracoronary nifedipine on coronary luminal diameter , left ventricular ejection fraction , aortic blood pressure , heart rate and left ventricular end-diastolic pressure .
may_be_finding_of_disease	the classic triad of hematuria , $flank pain$ and abdominal mass is present in only 15 percent of patients with #adenocarcinoma of the kidney# .
may_be_prevented_by	to prevent $ventricular tachycardia$ or when treatment is indicated for ventricular premature beats , ajmaline , propafenon , #quinidine# , disopyramid or mexiletine , occasionally in combination with a beta-adrenergic blocker should be employed .
may_be_treated_by	$duodenal ulcer$ caused by increased acid production ( pentagastrin plus carbachol induced ) was suppressed by pirenzepine , doxepin and #cimetidine# .
may_diagnose	evaluation of in vitro lymphoblastoid transformation in the presence of $purified$ protein derivative as a diagnostic test in #tuberculosis# .
may_prevent	large-scale purification of $hepatitis b surface antigen$ , applicable to the preparation of potential vaccines for prevention of #hepatitis b# , is described .
may_treat	$norfloxacin$ is a valuable addition to the oral antimicrobial agents available for the treatment of #urinary tract infection# .
mechanism_of_action_of	$h2-receptor$ antagonists are among the most widely-used drugs in the world and , since many patients receive a variety of other drugs concomitantly , it is important to investigate the interaction potential of new h2-receptor antagonists such as #nizatidine# .
nichd_parent_of	this results in an $interstitial oedema$ with a higher protein concentration in free water than in #general oedema# .
organism_has_gene	an immunohistochemical study of ras oncogene expression in $human breast$ lesions was carried out using a monoclonal antibody , y13 259 , to the #ras# encoded p21 protein .
partially_excised_anatomy_has_procedure	the ld50/30 day and median survival time after $liver$ irradiation and two-thirds #partial hepatectomy# is 24 gy and 17 days , respectively .
pathogenesis_of_disease_involves_gene	the major consequence of the philadelphia ( ph ) translocation in $chronic myeloid leukemia$ ( cml ) is the formation of a bcr-abl hybrid oncogene encoding a tumor cell-specific protein #p210bcr-abl# .
physiologic_effect_of	when compared with patients in previous studies , our patients , who were much older as a group , demonstrated a greater degree of $bronchodilation$ with #ipratropium bromide# and metaproterenol , as well as a greater degree of bronchoconstriction with placebo .
procedure_has_completely_excised_anatomy	during a 4-year experience with $cardiac transplantation$ , 33 #hearts# were obtained by autopsy or surgical resection for retransplantation .
procedure_has_excised_anatomy	these findings indicate that 20 microa of dc stimulation on a diaphyseal $osteotomy$ model may not stimulate sufficient bone production to affect the mechanical properties of the #bone# .
procedure_has_partially_excised_anatomy	one anti-giardia serum reacted with the neutrophil polymorphs in all infected $jejunal biopsies$ , and in #jejunal# and rectal biopsies from patients not suffering from giardiasis .
procedure_has_target_anatomy	if recurrent peptic ulceration follows $partial gastrectomy$ with billroth ii reconstruction , retained antrum on the #duodenal# stump may be the culprit .
process_includes_biological_process	these data support the contention that b cells participate to the $immune response$ as accessory cells for #t cell activation# not only by physically presenting antigen , but also by releasing il 1 .
process_initiates_biological_process	an endogenous ( oocyte ) programme , set in train by the terminal events of oocyte maturation , may regulate the 'housekeeping ' functions of the egg , while sperm penetration activates a further endogenous ( $fertilization$ ) programme , which may serve to initiate subsequent #embryogenesis# .
process_involves_gene	$phosphorylation$ by #p43v-abl# requires mn2+ , co2+ or mg2+ and exhibits a strong preference for atp as phosphate donor .
product_component_of	this alarmingly simple intervention developed from a basic scientific observation in the laboratory , when it was shown that sodium and $glucose$ transport in the small intestine are coupled and thus the presence of glucose in an #electrolyte solution# promotes absorption of both sodium ions and water .
special_category_includes_neoplasm	thirty-two children with $solid tumors$ ( lymphangioma , fibrosarcoma , #hepatocarcinoma# , osteogenic sarcoma , rhabdomyosarcoma , lymphosarcoma , mesenchymoma , hepatoma , ewing 's sarcoma , reticulum cell sarcoma , neuroblastoma , hodgkin 's disease , and brain tumors ) were studied for alterations in coagulation by means of platelet counts , platelet aggregation , thrombelastogram , procoagul…
subset_includes_concept	in contrast , three $tumor types$ , teratocarcinoma , #choriocarcinoma# , and neuroblastoma , were not inducible for ia expression , even though ifn-gamma could induce expression of hla-a , b , c products .
target_anatomy_has_procedure	the majority of $eyes$ in which the #vitrectomy# fluid was replaced with saline solution became phthisical .
therapeutic_class_of	the in vitro $antibacterial$ activity of eight newer beta-lactam antibiotics ( mecillinam , piperacillin , mezlocillin , cefoxitin , #cefotaxime# , moxalactam , ceftriaxone and ceftazidime ) was determined against 87 cephalothin-resistant strains of enterobacteriaceae isolated during 6 months in a general hospital .
tissue_is_expression_site_of_gene_product	three related gene families are expressed in $t cells$ , those encoding the #t-cell receptor# , alpha and beta , and a third , gamma ( refs 4-6 ) , whose function is unknown .
tradename_of	two of the bz drugs , $valium$ ( #diazepam# ) and librium ( chlordiazepoxide ) have been the best sellers of the bz drug family and the most frequently prescribed drugs in the world ( 7 , 15 , 17 , 77 , 110 , 137 , 215 , 257 ) .
The entity with "$" is the head entity, and the entity with "#" is the tail entity.
